# Supplementary material for: Prediction of active ingredients in Salvia miltiorrhiza Bunge. based on soil elements and artificial neural network
Source: PeerJ. 2022 Jan 18;10:e12726. doi: 10.7717/peerj.12726 (PMC8781443; doi:10.7717/peerj.12726)
Supplement: Supplemental Information 4 [file peerj-10-12726-s004.xlsx]

## Sheet: Sheet1
Title: Prediction of active ingredients in Salvia miltiorrhiza Bge. based on soil elements and artificial neural network journal name: Arabian Journal for Science and Engineering author names: Yu Liu, Ke Wang, Zhuyun Yan *, Xiaofeng Shen , Xinjie Yang * Correspondence: Prof. Dr. Zhuyun Yan, School of Pharmacy, Chengdu University of Traditional Chinese Medicine, Chengdu, P.R. China. E-mail: yanzhu…
Supplementary Table 1 Basic information of sampling sites
Number	Regions	Latitude	Longitude	Altitude (m)	Average annual temperature (℃)
1	Shibali Town, Bozhou City, Anhui Province	33°51'24"	115°40'18"	23	13-14
2	Wuma Town, Bozhou City, Anhui Province	33°54'11"	115°54'38"	16	14.-16.1
3	Liuyu Town, Pingyi County, Linyi City, Shandong Province	35°23'41"	117°38'24"	243	13.2
4	Jinbu Township, Yinan County, Linyi City, Shandong Province	35°24'01"	118°25'27"	124	13.2
5	Sanzhuang Town, Rizhao City, Shandong Province	35°25'32"	119°27'43"	110	10-15
6	Luxia Town, Linqu County, Weifang City, Shandong Province	36°15'45"	118°24'11"	382	12.4
7	Miaoshan Town, Laiwu City, Shandong Province	36°20'01"	117°46 '11"	198	11-13
8	Shilin Town, Dengzhou City, Henan Province	34°3'15"	111°02'52"	617	13.5
9	Heyu Town, Luanchuan City, Henan Province	33°50'27"	111°53'36"	627	13.5
10	Guaihe Town, Fangcheng County, Nanyang City, Henan Province	33°28'37"	112°59'31"	206	3-14
11	Zhuyangguan Town, Lushi County, Sanmenxia City, Henan Province	34°3'15"	111°02'52"	617	13.5
12	Yangping Town, Lingbao City, Henan Province	34°31'00"	110°41'06"	434	13-15
13	Chengzhuang Town, Minquan County, Shangqiu, Henan Province	34°44'39"	115°06'57"	57	14-16
14	Gudian Township, Zhongjiang County, Deyang City, Sichuan Province	30°57'48"	104°29'20"	690	16-18
15	Jifeng Township, Zhongjiang County, Deyang City, Sichuan Province	30°57'48"	104°29'20"	690	16-18
16	Shiquan Township, Zhongjiang County, Deyang City, Sichuan Province	30°57'03"	104°33'25"	756	16-18
17	Shiya Township, Zhongjiang County, Deyang City, Sichuan Province	31°0'58"	104°35'11"	784	16-18
18	Mingguandian Township, Anguo County, Baoding City, Hebei Province	38°22'10"	115°18'33"	72	16-19
19	Anxiang Township, Xingtang County, Shijiazhuang City, Hebei Province	38°24'21"	114°31'26"	276	16-19
20	Donglu Township, Ruicheng County, Yuncheng City, Shanxi Province	34°42'46"	110°47'55"	526	11-13.1
21	Fencheng Town, Xiangfen City, Linfen City, Shanxi Province	35°47'33"	111°16'33"	500	13-14
22	Yuanming Village, Shangzhou District, Shangluo City, Shaanxi Province	33°51'57"	109°16'12"	702	12.7
23	Yushan Town, Lantian County, Xi'an City, Shaanxi Province	34°50'20"	109°26'25"	1190	12
24	Yangma Town, Sheyang County, Yancheng City, Jiangsu Province	33°35'35"	120°20'38"	5	13-15
25	Menhe Town, Ganyu District, Lianyungang City, Jiangsu Province	34°50'16"	118°54'54"	13	10-15
